# Supplementary material for: Diagnostic accuracy of SOX11 immunohistochemistry in mantle cell lymphoma: A meta-analysis
Source: PLoS One. 2019 Nov 12;14(11):e0225096. doi: 10.1371/journal.pone.0225096 (PMC6850764; doi:10.1371/journal.pone.0225096)
Supplement: S1 Table — QUADAS questions and answers are listed. (XLSX) [file pone.0225096.s001.xlsx]

## Sheet: Sheet1
	Wang	Dictor	Mozos	Chen	Cao	Hsiao	Nordstrom	Zeng	2013 Zhang	Nakashima	Soldini	2014 Zhang	Hsi	Chuang
1. Was the spectrum of patients representative of the patients who will receive the test in practice?	No	Yes	Yes	No	No	No	No	Yes	Yes	Yes	Yes	No	No	No
2. Were selection criteria clearly described?	Yes	Yes	Yes	Yes	Yes	Yes	No	Yes	Yes	Yes	Yes	Yes	Yes	Yes
3. Is the reference standard likely to correctly classify the target condition?	Yes	Yes	Yes	Yes	Yes	Yes	Yes	Yes	Yes	Yes	Yes	Yes	Yes	Yes
4. Is the time period between reference standard and index test short enough to be reasonably sure that the target condition did not change between the two tests?	Yes	Yes	Yes	Yes	Yes	Yes	Yes	Yes	Yes	Yes	Yes	Yes	Yes	Yes
5. Did the whole sample or a random selection of the sample, receive verification using a reference standard of diagnosis?	Yes	Yes	Yes	Yes	Yes	Yes	Yes	Yes	Yes	Yes	Yes	Yes	Yes	Yes
6. Did patients receive the same reference standard regardless of the index test result?	Yes	Yes	Yes	Yes	Yes	Yes	Yes	Yes	Yes	Yes	Yes	Yes	Yes	Yes
7. Was the reference standard independent of the index test (i.e. the index test did not form part of the reference standard)?	Yes	Yes	Yes	Yes	Yes	No	Yes	Yes	Yes	Yes	Yes	Yes	Yes	No
8. Was the execution of the index test described in sufficient detail to permit replication of the test?	Yes	Yes	Yes	Yes	Yes	Yes	Yes	Yes	Yes	Yes	Yes	Yes	Yes	Yes
9. Was the execution of the reference standard described in sufficient detail to permit its replication?	Yes	Yes	Yes	Yes	Unclear	Yes	No	Yes	Yes	Yes	Yes	No	Yes	Yes
10. Were the index test results interpreted without knowledge of the results of the reference standard?	Unclear	Unclear	Unclear	Unclear	Unclear	Unclear	Unclear	Unclear	Unclear	Unclear	Unclear	Unclear	Unclear	Unclear
11. Were the reference standard results interpreted without knowledge of the results of the index test?	Unclear	Unclear	Unclear	Unclear	Unclear	No	Unclear	Unclear	Unclear	Unclear	Unclear	Unclear	Unclear	No
12. Were the same clinical data available when test results were interpreted as would be available when the test is used in practice?	Unclear	Unclear	Unclear	Unclear	Unclear	Unclear	Unclear	Unclear	Unclear	Unclear	Unclear	Unclear	Unclear	Unclear
13. Were uninterpretable/ intermediate test results reported?	No	Yes	No	No	No	No	No	No	No	No	Yes	No	No	Yes
14. Were withdrawals from the study explained?	No	Yes	No	No	No	No	No	No	No	No	No	No	No	No
score	8	11	9	8	7	7	6	9	9	9	10	7	8	8
Yes/Unclear/No Yes-> 1 score, Unclear or No -> 0 score
